# Supplementary material for: Clinical Significance of Hotspot Mutation Analysis of Urinary Cell-Free DNA in Urothelial Bladder Cancer
Source: Front Oncol. 2020 May 19;10:755. doi: 10.3389/fonc.2020.00755 (PMC7250242; doi:10.3389/fonc.2020.00755)
Supplement: Supplementary file 2 [file Table_2.XLSX]

## Sheet: Sheet1
Table S2
Primers used to detect mutations in urothelial bladder cancer tissues.
Gene	Forward Primer	Reverse Primer
CDKN2A	CTGTAGGACCTTCGGTGACTG	TGTGCCACACATCTTTGACC
CDKN2A	ACAAATTCTCAGATCATCAGTCCTC	AGGAGCTGGGCCATCG
CDKN2A	GCAGGTACCGTGCGACAT	CTTCCTGGACACGCTGGT
CDKN2A	GCTCCTCAGCCAGGTCCA	GACCCCGCCACTCTCACCCG
CDKN2A	CACCAGCGTGTCCAGGAAG	CCGAGTGGCGGAGCTG
CDKN2A	GGGTCGGGTGAGAGTGG	TGGCTCTGACCATTCTGTTCT
CDKN2A	CTCCCGCTGCAGACCCT	GGGTCGGGTAGAGGAGGTG
CDKN2A	GGCCTCCGACCGTAACTATT	AGCCTTCGGCTGACTGG
CDKN2A	CACCTCCTCTACCCGACCC	GGGGAGAGCAGGCAGC
ERBB2	TGTTCCATCCTCTGCTGTCA	GGGTATGTGGCTACATGTTCCT
FGFR3	GTCATCTGCCCCCACAGA	TGCGTCACTGTACACCTTGC
FGFR3	ACCACCAGGATGAACAGGAA	CCTCAACGCCCATGTCTTT
FGFR3	AGGCGTCCTACTGGCATGA	ACCGAGGACAACGTGATGA
HRAS	GTGGTCATTGATGGGGAGAC	GATGGCAAACACACACAGGA
HRAS	GTTCTGGATCAGCTGGATGG	GGCAGGAGACCCTGTAGGAG
KRAS	TTTCAGTGTTACTTACCTGTCTTGTCTT	GGAAATAAATGTGATTTGCCTTCT
KRAS	TGTACTGGTCCCTCATTGCAC	TTCTCCCTTCTCAGGATTCCTAC
KRAS	TGACTGAATATAAACTTGTGGTAGTTGG	TTTACCTCTATTGTTGGATCATATTCG
MET	TTTTGAGTTTGCAGACTTTCCA	TCAAGGTTGCTGATTTTGGTC
MLL	GTTGCCTTCCACAAACGTG	CAAGTCTGTTGTGAGCCCTTC
PIK3CA	GAAAAAGCCGAAGGTCACAA	CCCCCTCCATCAACTTCTTC
PIK3CA	ACATTCACGTAGGTTGCACAAA	TTATTCCAGACGCATTTCCAC
PIK3CA	CTCCATTTTAGCACTTACCTGTGAC	CAATGAATTAAGGGAAAATGACAAA
PIK3CA	TCCAAAGCCTCTTGCTCAGT	GCATGCCAATCTCTTCATAAATC
PIK3CA	GATCCAATCCATTTTTGTTGTCCAG	TTTGATGACATTGCATACATTCG
PLEKHS1	ATGAAGAAAGTGCCCATAACAGA	CTTCCAAGGCTGGGATGAT
TP53	GAGGCTGTCAGTGGGGAAC	GCCACCTGAAGTCCAAAAAG
TP53	AGTCTGAGTCAGGCCCTTCTG	ATGTCATCTCTCCTCCCTGCT
TP53	TAGGAAGGCAGGGGAGTAGG	GTTCCGAGAGCTGAATGAGG
TP53	CTTCTCCCCCTCCTCTGTTG	CCCTGGCTCCTTCCCAG
TP53	CCAGCCAAAGAAGAAACCAC	AAGAAGAAAACGGCATTTTGAG
TP53	CAAGACTTAGTACCTGAAGGGTGAA	TTTTATCACCTTTCCTTGCCTCT
TP53	GCTTCTTGTCCTGCTTGCTT	CGTGTTTGTGCCTGTCCTG
TP53	GCGGAGATTCTCTTCCTCTGT	TGCCTCTTGCTTCTCTTTTCC
TP53	GTGGCAAGTGGCTCCTGA	TGGCTCTGACTGTACCACCATC
TP53	TCATCTTGGGCCTGTGTTATC	TGTGATGATGGTGAGGATGG
TP53	CTTAACCCCTCCTCCCAGAG	GTGGAAGGAAATTTGCGTGT
TP53	CGAAAAGTGTTTCTGTCATCCA	GTCCCCAGGCCTCTGATT
TP53	ACCAGCCCTGTCGTCTCTC	GCCATGGCCATCTACAAGC
TP53	CAACAAGATGTTTTGCCAACTG	CTCCGTCATGTGCTGTGACT
TP53	GGGGGTGTGGAATCAACC	GCCCTGACTTTCAACTCTGTCT
TP53	CCCTTCCCAGAAAACCTACC	GCATTGAAGTCTCATGGAAGC
TP53	CAGAATGCAAGAAGCCCAGA	CTGCACCAGCAGCTCCTAC
TP53	TGGGAAGGGACAGAAGATGA	AGCTCCCAGAATGCCAGAG
TP53	CGGTGTAGGAGCTGCTGG	GCAATGGATGATTTGATGCTG
TP53	TCATCTGGACCTGGGTCTTC	TGACTGCTCTTTTCACCCATC
TP53	CAGCCCAACCCTTGTCCTT	AGCCCCCTAGCAGAGACCT
TP53	ACTGCCTTCCGGGTCACT	CCTTCCAATGGATCCACTCAC
VHL	CCGCCGTCTTCTTCAGG	CCCGGGTGGTCTGGAT
VHL	CGGCCTCCATCTCCTCCT	AGGCAGGCGTCGAAGAGTA
VHL	GGACTGCGATTGCAGAAGAT	CGGCCCGGAAGAGTCC
VHL	CGGCAGCGTTGGGTAG	GCTGCGCTCGGTGAACT
VHL	CGTGCTATCGTCCCTGCT	CCGTATGGCTCAACTTCGAC
VHL	GCTGTCCGTCAACATTGAGA	CCGGTGTGGCTCTTTAACAA
VHL	CCAAACTGAATTATTTGTGCCATC	TCTATCCTGTACTTACCACAACAACC
VHL	GGTGGTCTTCCAGATCTTCGT	GATTTGGTTTTTGCCCTTCC
VHL	TCAATCTCCCATCCGTTGAT	CAGGAGACTGGACATCGTCA
VHL	TCATCAGTACCATCAAAAGCTGA	CCCAAATGTGCAGAAAGACC
TERT	GGCCGCGGAAAGGAAG	CGTCCTGCCCCTTCACC
